# Supplementary material for: Enhancing the Nutritional Composition and Phenolic Compound Content of Sprouted Chickpeas Using Sucrose and Chitosan as Elicitors
Source: Molecules. 2025 Apr 15;30(8):1775. doi: 10.3390/molecules30081775 (PMC12029772; doi:10.3390/molecules30081775)
Supplement: Supplementary file 1 [file molecules-30-01775-s001.zip]

Archive with 1 entries (1 files):
- molecules-3536769-supplementary.pdf
